# Supplementary material for: Medication prescribing and pregnancy-related risk factors for women with type 2 diabetes of reproductive age within primary care: a cross-sectional investigation for the PREPARED study
Source: BMJ Open Diabetes Res Care. 2025 Mar 5;13(2):e004312. doi: 10.1136/bmjdrc-2024-004312 (PMC11883600; doi:10.1136/bmjdrc-2024-004312)
Supplement: online supplemental file 1 [file bmjdrc-13-2-s001.xlsx]

## Sheet: Table S1
Table S1. Repeat prescriptions by medication class and suitability for pregnancy
Medication	Class	Subclass	Suitability for pregnancy
Medroxyprogesterone	Ammenhorrea		Not recommended
Norethisterone	Ammenhorrea		Not recommended
Co-trimoxazole	Antibiotic		Not recommended
Doxycycline	Antibiotic		Not recommended
Lymecycline	Antibiotic		Not recommended
Apixaban	Anticoagulant		Not recommended
Rivaroxaban	Anticoagulant		Not recommended
Warfarin	Anticoagulant		Not recommended
Carbamazepine	Anticonvulsant		Not recommended
Clopidogrel	Antiplatlet		Not recommended
Ticagrelor	Antiplatlet		Not recommended
Sacubitril/ Valsartan	ARNI		Not recommended
Aspirin	Aspirin		Not recommended
Felodipine	Blood pressure medication	Calcium-channel blocker	Not recommended
Lacidipine	Blood pressure medication	Calcium-channel blocker	Not recommended
Lercanidipine	Blood pressure medication	Calcium-channel blocker	Not recommended
Tildiem LA	Blood pressure medication	Calcium-channel blocker	Not recommended
Amiloride	Blood pressure medication	Diuretic	Not recommended
Bendroflumethiazide	Blood pressure medication	Diuretic	Not recommended
Bumetanide	Blood pressure medication	Diuretic	Not recommended
Furosemide	Blood pressure medication	Diuretic	Not recommended
Indapamide	Blood pressure medication	Diuretic	Not recommended
Hydralazine	Blood pressure medication	Vasodilator	Not recommended
Ivacaftor	CF medication		Not recommended
Kaftrio	CF medication		Not recommended
Alogliptin	Diabetes medication	DPP-4 Inhibitor	Not recommended
Linagliptin	Diabetes medication	DPP-4 inhibitor	Not recommended
Sitagliptin	Diabetes medication	DPP-4 inhibitor	Not recommended
Linagliptin / Metformin	Diabetes medication	DPP-4 inhibitor/metformin	Not recommended
Dulaglutide	Diabetes medication	GLP-1 inhibitor	Not recommended
Liraglutide	Diabetes medication	GLP-1 inhibitor	Not recommended
Ozempic	Diabetes medication	GLP-1 inhibitor	Not recommended
Semaglutide	Diabetes medication	GLP-1 inhibitor	Not recommended
Victoza	Diabetes medication	GLP-1 inhibitor	Not recommended
Xultophy	Diabetes medication	GLP-1 inhibitor/insulin	Not recommended
Canagliflozin	Diabetes medication	SGLT2 inhibitor	Not recommended
Dapagliflozin / Metformin	Diabetes medication	SGLT2 inhibitor	Not recommended
Dapagliflozin	Diabetes medication	SGLT2 inhibitor	Not recommended
Empagliflozin	Diabetes medication	SGLT2 inhibitor	Not recommended
Empagliflozin / Metformin	Diabetes medication	SGLT2 inhibitor/metformin	Not recommended
Pioglitazone	Diabetes medication	Thiazolidinedione	Not recommended
Lansoprazole	Gastrointestinal medication		Not recommended
Alverine	Gastrointestinal medication		Not recommended
Hyoscine butylbromide	Gastrointestinal medication		Not recommended
Loperamide	Gastrointestinal medication		Not recommended
Prucalopride	Gastrointestinal medication		Not recommended
Femoston-conti	Hormone replacement therapy		Not recommended
Mycophenolate mofetil	Immunosuppresant		Not recommended
Atorvastatin	Statin		Not recommended
Pravastatin	Statin		Not recommended
Rosuvastatin	Statin		Not recommended
Simvastatin	Statin		Not recommended
Celecoxib	NSAID		Not recommended
Etoricoxib	NSAID		Not recommended
Tramadol	Pain management		Not recommended
Priadel	Psychiatric medication	Mood stabilizer	Not recommended
Enalapril	RAS-acting agent	ACE inhibitor	Not recommended
Lisinopril	RAS-acting agent	ACE inhibitor	Not recommended
Ramipril	RAS-acting agent	ACE inhibitor	Not recommended
Candesartan	RAS-acting agent	ARB	Not recommended
Irbesartan tablets	RAS-acting agent	ARB	Not recommended
Losartan	RAS-acting agent	ARB	Not recommended
Sevikar HCT	RAS-acting agent	ARB	Not recommended
Telmisartan/Hydrochlorothiazide	RAS-acting agent	ARB	Not recommended
Tamoxifen	Tamoxifen		Not recommended
Azithromycin	Antibiotic		If clinicaly indicated
Buccolam oromucosal	Anticonvulsant		If clinicaly indicated
Epilim Chrono	Anticonvulsant		If clinicaly indicated
Lacosamide	Anticonvulsant		If clinicaly indicated
Levetiracetam	Anticonvulsant		If clinicaly indicated
Oxcarbazepine	Anticonvulsant		If clinicaly indicated
Sodium valproate	Anticonvulsant		If clinicaly indicated
Labetalol	Blood pressure medication	Beta-blocker	If clinicaly indicated
Clonidine	Blood pressure medication	Alpha-adrenergic agonist	If clinicaly indicated
Doxazosin	Blood pressure medication	Alpha-adrenergic blocker	If clinicaly indicated
Bisoprolol	Blood pressure medication	Beta-blocker	If clinicaly indicated
Carvedilol	Blood pressure medication	Beta-blocker	If clinicaly indicated
Nebivolol	Blood pressure medication	Beta-blocker	If clinicaly indicated
Propranolol	Blood pressure medication	Beta-blocker	If clinicaly indicated
Adipine	Blood pressure medication	Calcium-channel blocker	If clinicaly indicated
Amlodipine	Blood pressure medication	Calcium-channel blocker	If clinicaly indicated
Coracten	Blood pressure medication	Calcium-channel blocker	If clinicaly indicated
Nifedipine	Blood pressure medication	Calcium-channel blocker	If clinicaly indicated
Spironolactone	Blood pressure medication	Diuretic	If clinicaly indicated
Duloxetine	Neuropathy pain		If clinicaly indicated
Gliclazide	Diabetes medication	Secretagogue	If clinicaly indicated
Gabapentin	Neuropathy pain		If clinicaly indicated
Pregabalin	Neuropathy pain		If clinicaly indicated
Budesonide	Gastrointestinal medication		If clinicaly indicated
Esomeprazole	Gastrointestinal medication		If clinicaly indicated
Pantoprazole	Gastrointestinal medication		If clinicaly indicated
Asacol	Gastrointestinal medication		If clinicaly indicated
Colofac	Gastrointestinal medication		If clinicaly indicated
Docusate	Gastrointestinal medication		If clinicaly indicated
Famotidine	Gastrointestinal medication		If clinicaly indicated
Mebeverine	Gastrointestinal medication		If clinicaly indicated
Sodium picosulfate	Gastrointestinal medication		If clinicaly indicated
Orlistat	Lipase inhibitor		If clinicaly indicated
Ezetimibe	Cholesterol absorption inhibitor		If clinicaly indicated
Chemydur	Nitrate		If clinicaly indicated
Diclofenac sodium	NSAID		If clinicaly indicated
Ibuprofen	NSAID		If clinicaly indicated
Mefenamic acid	NSAID		If clinicaly indicated
Naproxen	NSAID		If clinicaly indicated
Co-codamol	Pain management		If clinicaly indicated
Codeine	Pain management		If clinicaly indicated
Dihydrocodeine	Pain management		If clinicaly indicated
Nefopam	Pain management		If clinicaly indicated
Reletrans	Pain management		If clinicaly indicated
Amitriptyline	Psychiatric medication	Antidepressant	If clinicaly indicated
Citalopram	Psychiatric medication	Antidepressant	If clinicaly indicated
Escitalopram	Psychiatric medication	Antidepressant	If clinicaly indicated
Fluoxetine	Psychiatric medication	Antidepressant	If clinicaly indicated
Mirtazapine	Psychiatric medication	Antidepressant	If clinicaly indicated
Sertraline	Psychiatric medication	Antidepressant	If clinicaly indicated
Venlafaxine	Psychiatric medication	Antidepressant	If clinicaly indicated
Vortioxetine	Psychiatric medication	Antidepressant	If clinicaly indicated
Abilify	Psychiatric medication	Antipsychotic	If clinicaly indicated
Aripiprazole	Psychiatric medication	Antipsychotic	If clinicaly indicated
Aripiprazole	Psychiatric medication	Antipsychotic	If clinicaly indicated
Clopixol	Psychiatric medication	Antipsychotic	If clinicaly indicated
Clozapine	Psychiatric medication	Antipsychotic	If clinicaly indicated
Haloperidol decanoate	Psychiatric medication	Antipsychotic	If clinicaly indicated
Olanzapine	Psychiatric medication	Antipsychotic	If clinicaly indicated
Paliperidone	Psychiatric medication	Antipsychotic	If clinicaly indicated
Quetiapine	Psychiatric medication	Antipsychotic	If clinicaly indicated
Risperidone	Psychiatric medication	Antipsychotic	If clinicaly indicated
Sondate	Psychiatric medication	Antipsychotic	If clinicaly indicated
Zuclopenthixol decanoate	Psychiatric medication	Antipsychotic	If clinicaly indicated
Zuclopenthixol	Psychiatric medication	Antipsychotic	If clinicaly indicated
Elvanse	Psychiatric medication	Stimulant	If clinicaly indicated
Prednisolone	Steroid		If clinicaly indicated
Carbimazole	Thyroid medication	Hyperthyroid	If clinicaly indicated
Levothyroxine sodium	Thyroid medication	Hypothyroid	If clinicaly indicated
Amoxicillin	Antibiotic		Recommended
Cefalexin	Antibiotic		Recommended
Phenoxymethylpenicillin	Antibiotic		Recommended
Abasaglar	Diabetes medication	Insulin	Recommended
Fiasp Penfill	Diabetes medication	Insulin	Recommended
Humalog KwikPen suspension	Diabetes medication	Insulin	Recommended
Humalog Mix50 KwikPen suspension	Diabetes medication	Insulin	Recommended
Humulin I KwikPen suspension	Diabetes medication	Insulin	Recommended
Humulin I suspension	Diabetes medication	Insulin	Recommended
Humulin M3 KwikPen suspension	Diabetes medication	Insulin	Recommended
Humulin S solution	Diabetes medication	Insulin	Recommended
Insulin degludec solution	Diabetes medication	Insulin	Recommended
Insulin detemir solution	Diabetes medication	Insulin	Recommended
Insulin glargine solution	Diabetes medication	Insulin	Recommended
Lantus solution	Diabetes medication	Insulin	Recommended
Levemir FlexPen solution	Diabetes medication	Insulin	Recommended
NovoMix 30 FlexPen suspension	Diabetes medication	Insulin	Recommended
NovoRapid FlexPen	Diabetes medication	Insulin	Recommended
NovoRapid Penfill	Diabetes medication	Insulin	Recommended
NovoRapid PumpCart	Diabetes medication	Insulin	Recommended
NovoRapid solution	Diabetes medication	Insulin	Recommended
Toujeo	Diabetes medication	Insulin	Recommended
Tresiba FlexTouch	Diabetes medication	Insulin	Recommended
Glucophage	Diabetes medication	Metformin	Recommended
Meijumet	Diabetes medication	Metformin	Recommended
Metformin	Diabetes medication	Metformin	Recommended
Sukkarto SR	Diabetes medication	Metformin	Recommended
Yaltormin	Diabetes medication	Metformin	Recommended
Folic acid 5mg	Folic acid		Recommended
Omeprazole	Gastrointestinal medication		Recommended
Gaviscon Advance Mint	Gastrointestinal medication		Recommended
Laxido Orange	Gastrointestinal medication		Recommended
Macrogol	Gastrointestinal medication		Recommended
Movicol Plain	Gastrointestinal medication		Recommended
Peppermint oil	Gastrointestinal medication		Recommended
Peptac liquid peppermint	Gastrointestinal medication		Recommended
Senna	Gastrointestinal medication		Recommended
Sodium alginatel / Potassium bicarbonate	Gastrointestinal medication		Recommended
Elleste Duet	Hormone replacement therapy		Recommended
Estradiol	Hormone replacement therapy		Recommended
Evorel 75	Hormone replacement therapy		Recommended
Evorel Conti	Hormone replacement therapy		Recommended
Evorel Sequi	Hormone replacement therapy		Recommended
Paracetamol	Pain management		Recommended
